# Supplementary material for: Recognizing Epithelial Cells in Prostatic Glands Using Deep Learning
Source: Cells. 2025 May 18;14(10):737. doi: 10.3390/cells14100737 (PMC12109630; doi:10.3390/cells14100737)
Supplement: Supplementary file 1 [file cells-14-00737-s001.zip]

Archive with 1 entries (1 files):
- cells-3595229-supplementary.pdf
